# Supplementary material for: Actinostachysminuta, a new species of grass fern from Mindanao, Philippines
Source: PhytoKeys. 2020 Jun 12;151:59–66. doi: 10.3897/phytokeys.151.53100 (PMC9849086; doi:10.3897/phytokeys.151.53100)
Supplement: XML Treatment for Actinostachys minuta [file phytokeys.151.53100-treatment1.xml]

<!DOCTYPE tp:taxon-treatment
  PUBLIC "-//TaxonX//DTD Taxonomic Treatment Publishing DTD v0 20100105//EN" "tax-treatment-NSO.dtd">
<tp:taxon-treatment xmlns:tp="http://www.plazi.org/taxpub"><tp:treatment-meta><kwd-group><label>Taxon classification</label><kwd>
              <named-content content-type="kingdom">Plantae</named-content>
            </kwd><kwd>
              <named-content content-type="order">Schizaeales</named-content>
            </kwd><kwd>
              <named-content content-type="family">Schizaeaceae</named-content>
            </kwd></kwd-group><mixed-citation publication-type="journal"><person-group><name><surname>Amoroso</surname><given-names>Victor B.</given-names></name><name><surname>Coritico</surname><given-names>Fulgent P.</given-names></name><name><surname>Fritsch</surname><given-names>Peter W.</given-names></name></person-group><article-title><italic><tp:taxon-name><tp:taxon-name-part taxon-name-part-type="genus" reg="Actinostachys">Actinostachys</tp:taxon-name-part><tp:taxon-name-part taxon-name-part-type="species" reg="minuta">minuta</tp:taxon-name-part></tp:taxon-name></italic>, a new species of grass fern from Mindanao, Philippines</article-title><source>PhytoKeys</source><day>12</day><month>06</month><year>2020</year><volume>151</volume><fpage>59</fpage><lpage>66</lpage><pub-id pub-id-type="doi">10.3897/phytokeys.151.53100</pub-id></mixed-citation></tp:treatment-meta><tp:nomenclature><tp:taxon-name>
            <object-id xmlns:xlink="http://www.w3.org/1999/xlink" content-type="arpha" xlink:type="simple">5B8ADE52-E2E8-5904-A5FF-15D8D33393AC</object-id>
            <tp:taxon-name-part taxon-name-part-type="genus" reg="Actinostachys">Actinostachys</tp:taxon-name-part>
            <tp:taxon-name-part taxon-name-part-type="species" reg="minuta">minuta</tp:taxon-name-part>
            <object-id xmlns:xlink="http://www.w3.org/1999/xlink" content-type="ipni" xlink:type="simple">urn:lsid:ipni.org:names:77209910-1</object-id>
          </tp:taxon-name><tp:taxon-authority>Amoroso &amp; Coritico</tp:taxon-authority><tp:taxon-status xmlns:xlink="http://www.w3.org/1999/xlink" xlink:type="simple">sp. nov.</tp:taxon-status><xref ref-type="fig" rid="F1">Figures 1</xref><xref ref-type="fig" rid="F2">, 2</xref></tp:nomenclature><tp:treatment-sec sec-type="diagnosis" id="SECID0E3HAC"><title>Diagnosis.</title><p>This new species <italic><tp:taxon-name><tp:taxon-name-part taxon-name-part-type="genus" reg="Actinostachys">Actinostachys</tp:taxon-name-part><tp:taxon-name-part taxon-name-part-type="species" reg="minuta">minuta</tp:taxon-name-part></tp:taxon-name></italic> is most similar to <italic><tp:taxon-name><tp:taxon-name-part taxon-name-part-type="genus" reg="Actinostachys">Actinostachys</tp:taxon-name-part><tp:taxon-name-part taxon-name-part-type="species" reg="plana">plana</tp:taxon-name-part></tp:taxon-name></italic> (Fourn.) Reed but differs by its shorter and narrow fronds with a distinct triangular stipe, sorophore lamina longer and narrower with white long hairs and sorophores 1‒4 but usually 1. It differs from the other four Philippine species by its restricted epiphytic habit on the trunk of the tree fern <italic><tp:taxon-name><tp:taxon-name-part taxon-name-part-type="genus" reg="Sphaeropteris">Sphaeropteris</tp:taxon-name-part><tp:taxon-name-part taxon-name-part-type="species" reg="polypoda">polypoda</tp:taxon-name-part></tp:taxon-name></italic> (Baker) R.M. Tryon.</p></tp:treatment-sec><tp:treatment-sec sec-type="material" id="SECID0EDJAC"><title>Type.</title><p>Philippines • Mindanao Island. Davao Oriental: San Isidro Municipality, Mount Hamiguitan Range Wildlife Sanctuary, 622 m a.s.l., 10 October 2016, <italic>V.B. Amoroso 11213</italic> with F.P. Coritico (<bold><italic>holotype</italic></bold>: PNH; <bold><italic>isotypes</italic></bold>: BRIT, CMUH).</p></tp:treatment-sec><tp:treatment-sec sec-type="description" id="SECID0ERJAC"><title>Description.</title><p>Epiphytic on trunks of the tree fern <italic><tp:taxon-name><tp:taxon-name-part taxon-name-part-type="genus" reg="Sphaeropteris">Sphaeropteris</tp:taxon-name-part><tp:taxon-name-part taxon-name-part-type="species" reg="polypoda">polypoda</tp:taxon-name-part></tp:taxon-name></italic> with rhizome embedded between adventitious roots. <bold><italic>Rhizome</italic></bold>: short-creeping to erect, black, becoming elongate, attached to the persistent tuberous gametophyte with profuse, long, uniseriate, pale brown hairs. <bold><italic>Fronds</italic></bold>: crowded, pendulous, grass-like, unbranched, up to 3.0–4.5 cm long; <bold><italic>stipe</italic></bold> distinct, black, oblong to triangular in transection, 5–8 mm long, with short scattered glandular hairs, with a few large cortical sclerenchymatous cells, vascular tissues reduced with single flattened xylem strand; <bold><italic>lamina</italic></bold> (sterile portion) simple, unbranched, flattened, up to 2.5–3.7 cm × 0.8‒1.0 mm wide, margin entire, adaxial surface with distinct costa and scattered uniseriate hairs, the basal cells of the hairs persistent and forming scattered warts and disappearing distally; <bold><italic>stomata</italic></bold> arranged in one row (uniseriate) on each side of costa; <bold><italic>sorophores</italic></bold> 1 to 4 per frond but mostly 1, sessile or attached by a short stalk at apex of lamina, digitately arranged, 4–6 mm long; laminae of sorophores covered with profuse white long hairs adaxially, margin entire, apex bifid; <bold><italic>sporangia</italic></bold> in 2 rows, nearly symmetrically arranged, completely covering abaxial surface and protected by reflexed edge of sorophore lamina, sessile, ellipsoidal, with distal annulus, surface striated, glabrous; <bold><italic>spores</italic></bold> monolete, smooth.</p><fig id="F1" position="float" orientation="portrait"><object-id xmlns:xlink="http://www.w3.org/1999/xlink" content-type="doi" xlink:type="simple">10.3897/phytokeys.151.53100.figure1</object-id><object-id xmlns:xlink="http://www.w3.org/1999/xlink" content-type="arpha" xlink:type="simple">08B3AA99-7140-5E72-B6D3-90D6EAEEAC15</object-id><label>Figure 1.</label><caption><p><bold>A</bold> the tree fern <italic><tp:taxon-name><tp:taxon-name-part taxon-name-part-type="genus" reg="Sphaeropteris">Sphaeropteris</tp:taxon-name-part><tp:taxon-name-part taxon-name-part-type="species" reg="polypoda">polypoda</tp:taxon-name-part></tp:taxon-name></italic> with associated vegetation. The trunks of this tree fern species serve as the substrate of <italic><tp:taxon-name><tp:taxon-name-part taxon-name-part-type="genus" reg="Actinostachys">Actinostachys</tp:taxon-name-part><tp:taxon-name-part taxon-name-part-type="species" reg="minuta">minuta</tp:taxon-name-part></tp:taxon-name></italic><bold>B</bold> close-up view of <italic>in-situ</italic> epiphytic habitat of <italic><tp:taxon-name><tp:taxon-name-part taxon-name-part-type="genus" reg="Actinostachys">A.</tp:taxon-name-part><tp:taxon-name-part taxon-name-part-type="species" reg="minuta">minuta</tp:taxon-name-part></tp:taxon-name></italic> embedded in the trunk of <italic><tp:taxon-name><tp:taxon-name-part taxon-name-part-type="genus" reg="Sphaeropteris">S.</tp:taxon-name-part><tp:taxon-name-part taxon-name-part-type="species" reg="polypoda">polypoda</tp:taxon-name-part></tp:taxon-name></italic> with the moss <italic><tp:taxon-name><tp:taxon-name-part taxon-name-part-type="genus" reg="Leucobryum">Leucobryum</tp:taxon-name-part></tp:taxon-name></italic> sp.</p></caption><graphic xmlns:xlink="http://www.w3.org/1999/xlink" xlink:href="phytokeys-151-059-g001.jpg" position="float" orientation="portrait" xlink:type="simple" id="oo_420824.jpg"><uri content-type="original_file" xlink:type="simple">https://binary.pensoft.net/fig/420824</uri></graphic></fig></tp:treatment-sec><tp:treatment-sec sec-type="distribution" id="SECID0EANAC"><title>Distribution and habitat.</title><p>This species is currently known only within the buffer zone located outside the boundaries of <abbrev xmlns:xlink="http://www.w3.org/1999/xlink" xlink:title="Mount Hamiguitan Range Wildlife Sanctuary" id="ABBRID0EGNAC" xlink:type="simple">MHRWS</abbrev> in San Isidro Municipality, in shaded habitat in lowland tropical rainforest at 622 m a.s.l. It grows strictly as an epiphyte on trunks of the tree fern <italic><tp:taxon-name><tp:taxon-name-part taxon-name-part-type="genus" reg="Sphaeropteris">Sphaeropteris</tp:taxon-name-part><tp:taxon-name-part taxon-name-part-type="species" reg="polypoda">polypoda</tp:taxon-name-part></tp:taxon-name></italic> with rhizomes embedded between adventitious roots in association with the moss genus <italic><tp:taxon-name><tp:taxon-name-part taxon-name-part-type="genus" reg="Leucobryum">Leucobryum</tp:taxon-name-part></tp:taxon-name></italic> and has not been observed terrestrially. The vegetation surrounding <italic><tp:taxon-name><tp:taxon-name-part taxon-name-part-type="genus" reg="Sphaeropteris">Sphaeropteris</tp:taxon-name-part><tp:taxon-name-part taxon-name-part-type="species" reg="polypoda">polypoda</tp:taxon-name-part></tp:taxon-name></italic> with <italic><tp:taxon-name><tp:taxon-name-part taxon-name-part-type="genus" reg="Actinostachys">Actinostachys</tp:taxon-name-part><tp:taxon-name-part taxon-name-part-type="species" reg="minuta">minuta</tp:taxon-name-part></tp:taxon-name></italic> consists of trees 20–30 meters tall, including <italic><tp:taxon-name><tp:taxon-name-part taxon-name-part-type="genus" reg="Canarium">Canarium</tp:taxon-name-part><tp:taxon-name-part taxon-name-part-type="species" reg="asperum">asperum</tp:taxon-name-part></tp:taxon-name></italic> Benth., <italic><tp:taxon-name><tp:taxon-name-part taxon-name-part-type="genus" reg="Dillenia">Dillenia</tp:taxon-name-part><tp:taxon-name-part taxon-name-part-type="species" reg="philippinensis">philippinensis</tp:taxon-name-part></tp:taxon-name></italic> Rolfe, <italic><tp:taxon-name><tp:taxon-name-part taxon-name-part-type="genus" reg="Gymnostoma">Gymnostoma</tp:taxon-name-part><tp:taxon-name-part taxon-name-part-type="species" reg="rumphianum">rumphianum</tp:taxon-name-part></tp:taxon-name></italic> (Miq.) L.A.S.Johnson, <italic><tp:taxon-name><tp:taxon-name-part taxon-name-part-type="genus" reg="Lithocarpus">Lithocarpus</tp:taxon-name-part></tp:taxon-name></italic> spp., <italic><tp:taxon-name><tp:taxon-name-part taxon-name-part-type="genus" reg="Pittosporum">Pittosporum</tp:taxon-name-part><tp:taxon-name-part taxon-name-part-type="species" reg="euphlebium">euphlebium</tp:taxon-name-part></tp:taxon-name></italic> Merr., and <italic><tp:taxon-name><tp:taxon-name-part taxon-name-part-type="genus" reg="Shorea">Shorea</tp:taxon-name-part><tp:taxon-name-part taxon-name-part-type="species" reg="polysperma">polysperma</tp:taxon-name-part></tp:taxon-name></italic> Merr., and tree ferns such as <italic><tp:taxon-name><tp:taxon-name-part taxon-name-part-type="genus" reg="Alsophila">Alsophila</tp:taxon-name-part><tp:taxon-name-part taxon-name-part-type="species" reg="lurida">lurida</tp:taxon-name-part></tp:taxon-name></italic> (Blume) Hook. and <italic><tp:taxon-name><tp:taxon-name-part taxon-name-part-type="genus" reg="Sphaeropteris">Sphaeropteris</tp:taxon-name-part><tp:taxon-name-part taxon-name-part-type="species" reg="elmeri">elmeri</tp:taxon-name-part></tp:taxon-name></italic> R.M.Tryon. The ground cover is dominated by other fern and lycophyte species such as <italic><tp:taxon-name><tp:taxon-name-part taxon-name-part-type="genus" reg="Dicranopteris">Dicranopteris</tp:taxon-name-part><tp:taxon-name-part taxon-name-part-type="species" reg="linearis">linearis</tp:taxon-name-part></tp:taxon-name></italic> (Burm. f.) Underw., <italic><tp:taxon-name><tp:taxon-name-part taxon-name-part-type="genus" reg="Lindsaea">Lindsaea</tp:taxon-name-part><tp:taxon-name-part taxon-name-part-type="species" reg="gueriniana">gueriniana</tp:taxon-name-part></tp:taxon-name></italic> (Gaudich.) Desv., <italic><tp:taxon-name><tp:taxon-name-part taxon-name-part-type="genus" reg="Nephrolepis">Nephrolepis</tp:taxon-name-part><tp:taxon-name-part taxon-name-part-type="species" reg="biserrata">biserrata</tp:taxon-name-part></tp:taxon-name></italic> (Sw.) Schott, <italic><tp:taxon-name><tp:taxon-name-part taxon-name-part-type="genus" reg="Schizaea">Schizaea</tp:taxon-name-part><tp:taxon-name-part taxon-name-part-type="species" reg="dichotoma">dichotoma</tp:taxon-name-part></tp:taxon-name></italic>, <italic><tp:taxon-name><tp:taxon-name-part taxon-name-part-type="genus" reg="Selaginella">Selaginella</tp:taxon-name-part><tp:taxon-name-part taxon-name-part-type="species" reg="jagori">jagori</tp:taxon-name-part></tp:taxon-name></italic> Warb., <italic><tp:taxon-name><tp:taxon-name-part taxon-name-part-type="genus" reg="Selliguea">Selliguea</tp:taxon-name-part><tp:taxon-name-part taxon-name-part-type="species" reg="taeniata">taeniata</tp:taxon-name-part></tp:taxon-name></italic> Parris, and <italic><tp:taxon-name><tp:taxon-name-part taxon-name-part-type="genus" reg="Taenitis">Taenitis</tp:taxon-name-part><tp:taxon-name-part taxon-name-part-type="species" reg="blechnoides">blechnoides</tp:taxon-name-part></tp:taxon-name></italic> (Willd.) Sw., as well as several species of <italic><tp:taxon-name><tp:taxon-name-part taxon-name-part-type="genus" reg="Calamus">Calamus</tp:taxon-name-part></tp:taxon-name></italic>.</p></tp:treatment-sec><tp:treatment-sec sec-type="material" id="SECID0E2DAE"><title>Additional specimens examined.</title><p>Philippines, Mindanao, Davao Oriental Province, Municipality of San Isidro, Mt. Hamiguitan Range Wildlife Sanctuary, <named-content xmlns:xlink="http://www.w3.org/1999/xlink" content-type="dwc:verbatimCoordinates" xlink:type="simple"><named-content content-type="geo-json" specific-use="{&#34;type&#34;:&#34;Point&#34;,&#34;coordinates&#34;:[126.149822,6.737567]}" id="NCID0EEEAE" xlink:type="simple">06°44'15.24"N, 126°08'59.36"E</named-content></named-content>, 622 m a.s.l., 16 June 2018, <italic>V.B. Amoroso 13515</italic> with F.P. Coritico (CMUH).</p></tp:treatment-sec><tp:treatment-sec sec-type="etymology" id="SECID0ELEAE"><title>Etymology.</title><p>The specific epithet refers to the diminutive size of the fronds relative to the other species in the genus.</p></tp:treatment-sec><tp:treatment-sec sec-type="Suggested common name" id="SECID0EQEAE"><title>Suggested common name.</title><p>Diminutive grass fern.</p></tp:treatment-sec><tp:treatment-sec sec-type="notes" id="SECID0EVEAE"><title>Notes.</title><p>The traditional treatment of <tp:taxon-name><tp:taxon-name-part taxon-name-part-type="family">Schizaeaceae</tp:taxon-name-part></tp:taxon-name> includes all species with digitately (connate) and pinnately arranged sorophores in <italic><tp:taxon-name><tp:taxon-name-part taxon-name-part-type="genus" reg="Schizaea">Schizaea</tp:taxon-name-part></tp:taxon-name></italic> as in <xref ref-type="bibr" rid="B4">Barcelona et al. (1996)</xref>, <xref ref-type="bibr" rid="B3">Barcelona (2011)</xref>, <xref ref-type="bibr" rid="B9">Holttum (1955)</xref> and <xref ref-type="bibr" rid="B10">Kramer (1990)</xref>. Here we follow the classification of PPG 1 (2016) segregating them into two genera <italic><tp:taxon-name><tp:taxon-name-part taxon-name-part-type="genus" reg="Schizaea">Schizaea</tp:taxon-name-part></tp:taxon-name></italic> (species with pinnately arranged sorophores) and <italic><tp:taxon-name><tp:taxon-name-part taxon-name-part-type="genus" reg="Actinostachys">Actinostachys</tp:taxon-name-part></tp:taxon-name></italic> (species with digitately arranged sorophores) and by less easily observed features of their gametophytes (tuberous in <italic><tp:taxon-name><tp:taxon-name-part taxon-name-part-type="genus" reg="Actinostachys">Actinostachys</tp:taxon-name-part></tp:taxon-name></italic> versus filamentous in <italic><tp:taxon-name><tp:taxon-name-part taxon-name-part-type="genus" reg="Schizaea">Schizaea</tp:taxon-name-part></tp:taxon-name></italic>) (<xref ref-type="bibr" rid="B5">Bierhorst 1968</xref>, <xref ref-type="bibr" rid="B6">1971</xref>) and based on phylogenetic evidence (<xref ref-type="bibr" rid="B11">Labiak and Karol 2017</xref>; <xref ref-type="bibr" rid="B17">Wikstrom et al. 2002</xref>). The size of the fronds and sorophores is used in identifying the species of the family <tp:taxon-name><tp:taxon-name-part taxon-name-part-type="family">Schizaeaceae</tp:taxon-name-part></tp:taxon-name> (<xref ref-type="bibr" rid="B4">Barcelona et al. 1996</xref>). However, the length of the sorophore is a much more reliable character than the length of the whole frond because the short sorophore is much less influenced by environmental conditions than the whole frond (<xref ref-type="bibr" rid="B7">Brownsey and Smith-Dodsworth 2000</xref>). In this respect, the new species and the closest related species (<italic><tp:taxon-name><tp:taxon-name-part taxon-name-part-type="genus" reg="Actinostachys">A.</tp:taxon-name-part><tp:taxon-name-part taxon-name-part-type="species" reg="plana">plana</tp:taxon-name-part></tp:taxon-name></italic>) differ from all other species of <italic><tp:taxon-name><tp:taxon-name-part taxon-name-part-type="genus" reg="Actinostachys">Actinostachys</tp:taxon-name-part></tp:taxon-name></italic> in its very short sorophores, about 2.5–6 mm long.</p><p>We compare the new species to three other digitate species of <italic><tp:taxon-name><tp:taxon-name-part taxon-name-part-type="genus" reg="Actinostachys">Actinostachys</tp:taxon-name-part></tp:taxon-name></italic> that are most similar to it in morphology based on the published descriptions of <xref ref-type="bibr" rid="B5">Bierhorst (1968)</xref>, <xref ref-type="bibr" rid="B9">Holttum (1955)</xref>, <xref ref-type="bibr" rid="B4">Barcelona et al. (1996)</xref>, <xref ref-type="bibr" rid="B13">Reed (1947)</xref> and <xref ref-type="bibr" rid="B15">Sofiyanti et al. (2019)</xref>, as well as examinations of JSTOR type images viz., <italic><tp:taxon-name><tp:taxon-name-part taxon-name-part-type="genus" reg="Actinostachys">A.</tp:taxon-name-part><tp:taxon-name-part taxon-name-part-type="species" reg="plana">plana</tp:taxon-name-part></tp:taxon-name></italic>, <italic><tp:taxon-name><tp:taxon-name-part taxon-name-part-type="genus" reg="Actinostachys">A.</tp:taxon-name-part><tp:taxon-name-part taxon-name-part-type="species" reg="spirophylla">spirophylla</tp:taxon-name-part></tp:taxon-name></italic>, and <italic><tp:taxon-name><tp:taxon-name-part taxon-name-part-type="genus" reg="Actinostachys">A.</tp:taxon-name-part><tp:taxon-name-part taxon-name-part-type="species" reg="wagneri">wagneri</tp:taxon-name-part></tp:taxon-name></italic>. Our new species is closest morphologically to <italic><tp:taxon-name><tp:taxon-name-part taxon-name-part-type="genus" reg="Actinostachys">A.</tp:taxon-name-part><tp:taxon-name-part taxon-name-part-type="species" reg="plana">plana</tp:taxon-name-part></tp:taxon-name></italic>, followed by <italic><tp:taxon-name><tp:taxon-name-part taxon-name-part-type="genus" reg="Actinostachys">A.</tp:taxon-name-part><tp:taxon-name-part taxon-name-part-type="species" reg="spirophylla">spirophylla</tp:taxon-name-part></tp:taxon-name></italic> Troll, and <italic><tp:taxon-name><tp:taxon-name-part taxon-name-part-type="genus" reg="Actinostachys">A.</tp:taxon-name-part><tp:taxon-name-part taxon-name-part-type="species" reg="wagneri">wagneri</tp:taxon-name-part></tp:taxon-name></italic> Sell. (Table <xref ref-type="table" rid="T1">1</xref>). <italic><tp:taxon-name><tp:taxon-name-part taxon-name-part-type="genus" reg="Actinostachys">Actinostachys</tp:taxon-name-part><tp:taxon-name-part taxon-name-part-type="species" reg="minuta">minuta</tp:taxon-name-part></tp:taxon-name></italic> shares an epiphytic habitat with <italic><tp:taxon-name><tp:taxon-name-part taxon-name-part-type="genus" reg="Actinostachys">A.</tp:taxon-name-part><tp:taxon-name-part taxon-name-part-type="species" reg="plana">plana</tp:taxon-name-part></tp:taxon-name></italic>, <italic><tp:taxon-name><tp:taxon-name-part taxon-name-part-type="genus" reg="Actinostachys">A.</tp:taxon-name-part><tp:taxon-name-part taxon-name-part-type="species" reg="spirophylla">spirophylla</tp:taxon-name-part></tp:taxon-name></italic> and <italic><tp:taxon-name><tp:taxon-name-part taxon-name-part-type="genus" reg="Actinostachys">A.</tp:taxon-name-part><tp:taxon-name-part taxon-name-part-type="species" reg="wagneri">wagneri</tp:taxon-name-part></tp:taxon-name></italic>, growing in moss cushions on tree fern trunks, although <xref ref-type="bibr" rid="B9">Holttum (1955)</xref> did not explicitly mention tree fern trunks but simply trees.</p><table-wrap id="T1" position="float" orientation="portrait"><label>Table 1.</label><caption><p>Major characters delineating <italic><tp:taxon-name><tp:taxon-name-part taxon-name-part-type="genus" reg="Actinostachys">Actinostachys</tp:taxon-name-part><tp:taxon-name-part taxon-name-part-type="species" reg="minuta">minuta</tp:taxon-name-part></tp:taxon-name></italic> from <italic><tp:taxon-name><tp:taxon-name-part taxon-name-part-type="genus" reg="Actinostachys">A.</tp:taxon-name-part><tp:taxon-name-part taxon-name-part-type="species" reg="wagneri">wagneri</tp:taxon-name-part></tp:taxon-name></italic>, <italic><tp:taxon-name><tp:taxon-name-part taxon-name-part-type="genus" reg="Actinostachys">A.</tp:taxon-name-part><tp:taxon-name-part taxon-name-part-type="species" reg="spirophylla">spirophylla</tp:taxon-name-part></tp:taxon-name></italic> and <italic><tp:taxon-name><tp:taxon-name-part taxon-name-part-type="genus" reg="Actinostachys">A.</tp:taxon-name-part><tp:taxon-name-part taxon-name-part-type="species" reg="plana">plana</tp:taxon-name-part></tp:taxon-name></italic></p></caption><table id="TID0E4UAE" rules="all"><tbody><tr><td rowspan="1" colspan="1">
                    <bold>Character</bold>
                  </td><td rowspan="1" colspan="1">
                    <bold><italic><tp:taxon-name><tp:taxon-name-part taxon-name-part-type="genus" reg="Actinostachys">A.</tp:taxon-name-part><tp:taxon-name-part taxon-name-part-type="species" reg="wagneri">wagneri</tp:taxon-name-part></tp:taxon-name></italic> (<xref ref-type="bibr" rid="B9">Holttum 1955</xref>; <xref ref-type="bibr" rid="B13">Reed 1947</xref>)</bold>
                  </td><td rowspan="1" colspan="1">
                    <bold><italic><tp:taxon-name><tp:taxon-name-part taxon-name-part-type="genus" reg="Actinostachys">A.</tp:taxon-name-part><tp:taxon-name-part taxon-name-part-type="species" reg="spirophylla">spirophylla</tp:taxon-name-part></tp:taxon-name></italic> (<xref ref-type="bibr" rid="B9">Holttum 1955</xref>; <xref ref-type="bibr" rid="B13">Reed 1947</xref>)</bold>
                  </td><td rowspan="1" colspan="1">
                    <bold><italic><tp:taxon-name><tp:taxon-name-part taxon-name-part-type="genus" reg="Actinostachys">A.</tp:taxon-name-part><tp:taxon-name-part taxon-name-part-type="species" reg="plana">plana</tp:taxon-name-part></tp:taxon-name></italic> (<xref ref-type="bibr" rid="B13">Reed 1947</xref>)</bold>
                  </td><td rowspan="1" colspan="1">
                    <bold>
                      <italic>
                        <tp:taxon-name><tp:taxon-name-part taxon-name-part-type="genus" reg="Actinostachys">A.</tp:taxon-name-part><tp:taxon-name-part taxon-name-part-type="species" reg="minuta">minuta</tp:taxon-name-part></tp:taxon-name>
                      </italic>
                    </bold>
                  </td></tr><tr><td rowspan="1" colspan="1">
                    <bold>
                      <italic>Habitat</italic>
                    </bold>
                  </td><td rowspan="1" colspan="1">Epiphytic on stumps and bases of trees</td><td rowspan="1" colspan="1">Epiphytic in moss-cushions on trees</td><td rowspan="1" colspan="1">Epiphytic on tree ferns</td><td rowspan="1" colspan="1">Strictly epiphytic on trunks of the tree fern <italic><tp:taxon-name><tp:taxon-name-part taxon-name-part-type="genus" reg="Sphaeropteris">Sphaeropteris</tp:taxon-name-part><tp:taxon-name-part taxon-name-part-type="species" reg="polypoda">polypoda</tp:taxon-name-part></tp:taxon-name></italic></td></tr><tr><td rowspan="1" colspan="1">Stipe</td><td rowspan="1" colspan="1">Indistinct</td><td rowspan="1" colspan="1">Indistinct</td><td rowspan="1" colspan="1">Distinct (5.5–7.5 long mm) flat</td><td rowspan="1" colspan="1">Distinct (5–8 mm long) triangular in transection</td></tr><tr><td rowspan="1" colspan="1">Lamina (sterile portion) length (cm)</td><td rowspan="1" colspan="1">6–20</td><td rowspan="1" colspan="1">4–8</td><td rowspan="1" colspan="1">5.5–10.2</td><td rowspan="1" colspan="1">2.5–3.7</td></tr><tr><td rowspan="1" colspan="1">Lamina (sterile portion) width (mm)</td><td rowspan="1" colspan="1">0.5–0.7</td><td rowspan="1" colspan="1">Ca. 1.5</td><td rowspan="1" colspan="1">1.4–1.74</td><td rowspan="1" colspan="1">0.8–1.0</td></tr><tr><td rowspan="1" colspan="1">Number of stomatal rows on each side of costa</td><td rowspan="1" colspan="1">1</td><td rowspan="1" colspan="1">1</td><td rowspan="1" colspan="1">Not described</td><td rowspan="1" colspan="1">1</td></tr><tr><td rowspan="1" colspan="1">Sorophore length (mm)</td><td rowspan="1" colspan="1">7–15</td><td rowspan="1" colspan="1">4–8</td><td rowspan="1" colspan="1">2.5–4.8</td><td rowspan="1" colspan="1">4–6</td></tr><tr><td rowspan="1" colspan="1">Sorophore number</td><td rowspan="1" colspan="1">2 to 5</td><td rowspan="1" colspan="1">1 to 3</td><td rowspan="1" colspan="1">3 to 6 but usually 4</td><td rowspan="1" colspan="1">1 to 4 but usually 1</td></tr><tr><td rowspan="1" colspan="1">Sorophore lamina apex</td><td rowspan="1" colspan="1">Not bifid, glabrous</td><td rowspan="1" colspan="1">Not described</td><td rowspan="1" colspan="1">Bifid or toothed</td><td rowspan="1" colspan="1">Bifid with profuse white long hairs</td></tr><tr><td rowspan="1" colspan="1">Sorophore lamina width (mm)</td><td rowspan="1" colspan="1">Not described</td><td rowspan="1" colspan="1">Not described</td><td rowspan="1" colspan="1">0.5–0.8</td><td rowspan="1" colspan="1">0.5–0.6 wide</td></tr><tr><td rowspan="1" colspan="1">Sporangia</td><td rowspan="1" colspan="1">Biseriate with brown hairs</td><td rowspan="1" colspan="1">Biseriate (sometimes apparently tetraseriate) and glabrous</td><td rowspan="1" colspan="1">Biseriate</td><td rowspan="1" colspan="1">Biseriate and glabrous</td></tr><tr><td rowspan="1" colspan="1">Spore surface</td><td rowspan="1" colspan="1">Striate</td><td rowspan="1" colspan="1">Striate</td><td rowspan="1" colspan="1">Smooth</td><td rowspan="1" colspan="1">Smooth</td></tr><tr><td rowspan="1" colspan="1">Distribution</td><td rowspan="1" colspan="1">Northeastern Australia, Indonesia (Borneo, Moluccas), Malaysia (Peninsular Malaysia), Papua New Guinea, Singapore, Thailand</td><td rowspan="1" colspan="1">Indonesia (Moluccas), Malaysia (Peninsular Malaysia), Micronesia (Ponape)</td><td rowspan="1" colspan="1">New Caledonia (Sommet du Mont Mi)</td><td rowspan="1" colspan="1">Philippines (Mindanao)</td></tr></tbody></table></table-wrap><p>The sorophores of <italic><tp:taxon-name><tp:taxon-name-part taxon-name-part-type="genus" reg="Actinostachys">A.</tp:taxon-name-part><tp:taxon-name-part taxon-name-part-type="species" reg="plana">plana</tp:taxon-name-part></tp:taxon-name></italic> and <italic><tp:taxon-name><tp:taxon-name-part taxon-name-part-type="genus" reg="Actinostachys">A.</tp:taxon-name-part><tp:taxon-name-part taxon-name-part-type="species" reg="spirophylla">spirophylla</tp:taxon-name-part></tp:taxon-name></italic> come closest in length to those of <italic><tp:taxon-name><tp:taxon-name-part taxon-name-part-type="genus" reg="Actinostachys">A.</tp:taxon-name-part><tp:taxon-name-part taxon-name-part-type="species" reg="minuta">minuta</tp:taxon-name-part></tp:taxon-name></italic> (2.8–8 mm long versus 4–6 mm). In addition to the shorter sorophores, however, our new species is distinguished from <italic><tp:taxon-name><tp:taxon-name-part taxon-name-part-type="genus" reg="Actinostachys">A.</tp:taxon-name-part><tp:taxon-name-part taxon-name-part-type="species" reg="plana">plana</tp:taxon-name-part></tp:taxon-name></italic> by several other features, viz., shorter (2.5–3.7 cm long) and narrower (0.8–1.0 mm) lamina (sterile portion) with distinct triangular stipe up to 8 mm long (versus longer and wider (5.5–10.2 cm × 1.4–1.74 mm) and with flattened stipe in <italic><tp:taxon-name><tp:taxon-name-part taxon-name-part-type="genus" reg="Actinostachys">A.</tp:taxon-name-part><tp:taxon-name-part taxon-name-part-type="species" reg="plana">plana</tp:taxon-name-part></tp:taxon-name></italic>) and longer and narrower sorophores (4–6 × 0.5–0.6 mm vs. 2.5–4.8 × 0.5–0.8 mm).</p><p>It is interesting to mention that we found a persistent gametophyte in our new species as also reported by <xref ref-type="bibr" rid="B5">Bierhorst (1968)</xref> in <italic><tp:taxon-name><tp:taxon-name-part taxon-name-part-type="genus" reg="Actinostachys">Actinostachys</tp:taxon-name-part><tp:taxon-name-part taxon-name-part-type="species" reg="oligostachys">oligostachys</tp:taxon-name-part></tp:taxon-name></italic> Bierh., <italic><tp:taxon-name><tp:taxon-name-part taxon-name-part-type="genus" reg="Actinostachys">A.</tp:taxon-name-part><tp:taxon-name-part taxon-name-part-type="species" reg="melanesica">melanesica</tp:taxon-name-part></tp:taxon-name></italic> C.F.Reed, <italic><tp:taxon-name><tp:taxon-name-part taxon-name-part-type="genus" reg="Actinostachys">A.</tp:taxon-name-part><tp:taxon-name-part taxon-name-part-type="species" reg="intermedia">intermedia</tp:taxon-name-part></tp:taxon-name></italic> (Mett.) C.F.Reed, and <italic><tp:taxon-name><tp:taxon-name-part taxon-name-part-type="genus" reg="Actinostachys">A.</tp:taxon-name-part><tp:taxon-name-part taxon-name-part-type="species" reg="laevigata">laevigata</tp:taxon-name-part></tp:taxon-name></italic> (Mett.) C.F.Reed. The tuberous gametophyte is attached to the well-developed sporophyte (Fig. <xref ref-type="fig" rid="F2">2A</xref>).</p><fig id="F2" position="float" orientation="portrait"><object-id xmlns:xlink="http://www.w3.org/1999/xlink" content-type="doi" xlink:type="simple">10.3897/phytokeys.151.53100.figure2</object-id><object-id xmlns:xlink="http://www.w3.org/1999/xlink" content-type="arpha" xlink:type="simple">18B6D80D-6063-5DE2-807A-34F9F56C303C</object-id><label>Figure 2.</label><caption><p><italic><tp:taxon-name><tp:taxon-name-part taxon-name-part-type="genus" reg="Actinostachys">Actinostachys</tp:taxon-name-part><tp:taxon-name-part taxon-name-part-type="species" reg="minuta">minuta</tp:taxon-name-part></tp:taxon-name></italic><bold>A</bold> habit with distinct stipe (st), unbranched fronds with 3 sorophores (so) attached at the tip of lamina (la), (inset) elongate rhizome (rh), with persistent gametophyte (ga) and uniseriate hairs <bold>B</bold> transection of the stipe showing flattened xylem (x) <bold>C</bold> lamina with distinct costa (co) <bold>D</bold> single row of stomata (sm) on each side of costa <bold>E</bold> elongated rhizome with long uniseriate hairs (uh) <bold>F</bold> digitate sorophores attached at the tip of the sterile lamina <bold>G</bold> bifid apical lamina of sorophore <bold>H</bold> portion of sorophore with reflexed lamina margins and biseriate sporangia, I. Monolete spore.</p></caption><graphic xmlns:xlink="http://www.w3.org/1999/xlink" xlink:href="phytokeys-151-059-g002.jpg" position="float" orientation="portrait" xlink:type="simple" id="oo_420825.jpg"><uri content-type="original_file" xlink:type="simple">https://binary.pensoft.net/fig/420825</uri></graphic></fig><p>All five species of Philippine <tp:taxon-name><tp:taxon-name-part taxon-name-part-type="family">Schizaeaceae</tp:taxon-name-part></tp:taxon-name> are found in <abbrev xmlns:xlink="http://www.w3.org/1999/xlink" xlink:title="Mount Hamiguitan Range Wildlife Sanctuary" id="ABBRID0E63AE" xlink:type="simple">MHRWS</abbrev> in shaded forest. Except for <italic><tp:taxon-name><tp:taxon-name-part taxon-name-part-type="genus" reg="Actinostachys">A.</tp:taxon-name-part><tp:taxon-name-part taxon-name-part-type="species" reg="minuta">minuta</tp:taxon-name-part></tp:taxon-name></italic> which is epiphytic on the trunks of tree ferns, the other four species are terrestrial, inhabiting an ultramafic soil with fallen leaves of <italic><tp:taxon-name><tp:taxon-name-part taxon-name-part-type="genus" reg="Gymnostoma">Gymnostoma</tp:taxon-name-part><tp:taxon-name-part taxon-name-part-type="species" reg="rumphianum">rumphianum</tp:taxon-name-part></tp:taxon-name></italic>.</p></tp:treatment-sec><tp:treatment-sec sec-type="conservation status" id="SECID0EZ4AE"><title>Conservation status.</title><p>Although <abbrev xmlns:xlink="http://www.w3.org/1999/xlink" xlink:title="Mount Hamiguitan Range Wildlife Sanctuary" id="ABBRID0E64AE" xlink:type="simple">MHRWS</abbrev> is a protected area, we only have observed this species from the type locality. The species occurs within the buffer zone of San Isidro, <abbrev xmlns:xlink="http://www.w3.org/1999/xlink" xlink:title="Mount Hamiguitan Range Wildlife Sanctuary" id="ABBRID0ED5AE" xlink:type="simple">MHRWS</abbrev> with an estimated number of 30 individuals growing strictly on trunks of tree ferns. Its location in the buffer zone and the over-collection of tree fern trunks as a medium to grow other plants and for the making of handicrafts will likely reduce the populations of the species if this threat continues. Thus, we recommend listing the species as Critically Endangered (CR) based on its very small and restricted population with ≤ 50 mature individuals and the extent of occurrence estimated to be &lt; 10 km<sup>2</sup> (IUCN Standards and Petition Committee 2019).</p></tp:treatment-sec><ref-list><ref id="B4"><mixed-citation xmlns:xlink="http://www.w3.org/1999/xlink" xlink:type="simple"><person-group><name name-style="western"><surname>Barcelona</surname><given-names>JF</given-names></name><name name-style="western"><surname>Hernaez</surname><given-names>B</given-names></name><name name-style="western"><surname>Price</surname><given-names>MG</given-names></name></person-group> (<year>1996</year>) <article-title>Philippine <italic><tp:taxon-name><tp:taxon-name-part taxon-name-part-type="genus">Schizaea</tp:taxon-name-part></tp:taxon-name></italic>.</article-title><source>Asia Life Sciences</source><volume>5</volume>(<issue>1</issue>): <fpage>27</fpage>–<lpage>34</lpage>.</mixed-citation></ref><ref id="B3"><mixed-citation xmlns:xlink="http://www.w3.org/1999/xlink" xlink:type="simple"><person-group><name name-style="western"><surname>Barcelona</surname><given-names>J</given-names></name></person-group> (<year>2011</year>) Pteridophytes (Lycophytes and Monilophytes). In: Pelser PB, Barcelona JF, Nickrent DL (Eds) Co’s Digital Flora of the Philippines. <ext-link xlink:type="simple" ext-link-type="uri" xlink:href="http://www.philippineplants.org">www.philippineplants.org</ext-link></mixed-citation></ref><ref id="B9"><mixed-citation xmlns:xlink="http://www.w3.org/1999/xlink" xlink:type="simple"><person-group><name name-style="western"><surname>Holttum</surname><given-names>RE</given-names></name></person-group> (<year>1955</year>) <source>A Revised Flora of Malaya (edition 1, vol. 2). Ferns of Malaya: 52.</source><publisher-name>Government Printing Office</publisher-name>, <publisher-loc>Singapore</publisher-loc>, <size units="page">653 pp</size>.</mixed-citation></ref><ref id="B10"><mixed-citation xmlns:xlink="http://www.w3.org/1999/xlink" xlink:type="simple"><person-group><name name-style="western"><surname>Kramer</surname><given-names>KU</given-names></name></person-group> (<year>1990</year>) <tp:taxon-name><tp:taxon-name-part taxon-name-part-type="family">Schizaeaceae</tp:taxon-name-part></tp:taxon-name>. In: Kramer KU,Green PS (Eds) The Families and Genera of Vascular Plants, vol. 1, Pteridophytes and Gymnosperms. Springer Verlag, New York, 258‒263. <ext-link xlink:type="simple" ext-link-type="doi" xlink:href="10.1007/978-3-662-02604-5_44">https://doi.org/10.1007/978-3-662-02604-5_44</ext-link></mixed-citation></ref><ref id="B5"><mixed-citation xmlns:xlink="http://www.w3.org/1999/xlink" xlink:type="simple"><person-group><name name-style="western"><surname>Bierhorst</surname><given-names>DW</given-names></name></person-group> (<year>1968</year>) <article-title>Observations on <italic><tp:taxon-name><tp:taxon-name-part taxon-name-part-type="genus">Schizaea</tp:taxon-name-part></tp:taxon-name></italic> and <italic><tp:taxon-name><tp:taxon-name-part taxon-name-part-type="genus">Actinostachys</tp:taxon-name-part></tp:taxon-name></italic> spp., including <italic><tp:taxon-name><tp:taxon-name-part taxon-name-part-type="genus">A.</tp:taxon-name-part><tp:taxon-name-part taxon-name-part-type="species">oligostachys</tp:taxon-name-part></tp:taxon-name></italic> sp. nov.</article-title><source>American Journal of Botany</source><volume>55</volume>(<issue>1</issue>): <fpage>87</fpage>–<lpage>108</lpage>. <ext-link xlink:type="simple" ext-link-type="doi" xlink:href="10.1002/j.1537-2197.1968.tb06949.x">https://doi.org/10.1002/j.1537-2197.1968.tb06949.x</ext-link></mixed-citation></ref><ref id="B6"><mixed-citation xmlns:xlink="http://www.w3.org/1999/xlink" xlink:type="simple"><person-group><name name-style="western"><surname>Bierhorst</surname><given-names>DW</given-names></name></person-group> (<year>1971</year>) Morphology of Vascular Plants. Macmillan, New York.</mixed-citation></ref><ref id="B11"><mixed-citation xmlns:xlink="http://www.w3.org/1999/xlink" xlink:type="simple"><person-group><name name-style="western"><surname>Labiak</surname><given-names>PH</given-names></name><name name-style="western"><surname>Karol</surname><given-names>KG</given-names></name></person-group> (<year>2017</year>) <article-title>Plastome sequences of an ancient fern lineage reveal remarkable changes in gene content and architecture.</article-title><source>American Journal of Botany</source><volume>104</volume>(<issue>7</issue>): <fpage>1008</fpage>–<lpage>1018</lpage>. <ext-link xlink:type="simple" ext-link-type="doi" xlink:href="10.3732/ajb.1700135">https://doi.org/10.3732/ajb.1700135</ext-link></mixed-citation></ref><ref id="B17"><mixed-citation xmlns:xlink="http://www.w3.org/1999/xlink" xlink:type="simple"><person-group><name name-style="western"><surname>Wikstrom</surname><given-names>N</given-names></name><name name-style="western"><surname>Kenrick</surname><given-names>P</given-names></name><name name-style="western"><surname>Vogel</surname><given-names>JC</given-names></name></person-group> (<year>2002</year>) <article-title><tp:taxon-name><tp:taxon-name-part taxon-name-part-type="family">Schizaeaceae</tp:taxon-name-part></tp:taxon-name>: A phylogenetic approach.</article-title><source>Review of Palaeobotany and Palynology</source><volume>119</volume>(<issue>1–2</issue>): <fpage>35</fpage>–<lpage>50</lpage>. <ext-link xlink:type="simple" ext-link-type="doi" xlink:href="10.1016/S0034-6667(01)00128-2">https://doi.org/10.1016/S0034-6667(01)00128-2</ext-link></mixed-citation></ref><ref id="B7"><mixed-citation xmlns:xlink="http://www.w3.org/1999/xlink" xlink:type="simple"><person-group><name name-style="western"><surname>Brownsey</surname><given-names>PJ</given-names></name><name name-style="western"><surname>Smith-Dodsworth</surname><given-names>JC</given-names></name></person-group> (<year>2000</year>) <source>New Zealand Ferns and Allied Plants.</source><publisher-name>David Bateman Ltd.</publisher-name>, <publisher-loc>Auckland City</publisher-loc>, <size units="page">168 pp</size>.</mixed-citation></ref><ref id="B13"><mixed-citation xmlns:xlink="http://www.w3.org/1999/xlink" xlink:type="simple"><person-group><name name-style="western"><surname>Reed</surname><given-names>CF</given-names></name></person-group> (<year>1947</year>) <article-title>The phylogeny and ontogeny of the <tp:taxon-name><tp:taxon-name-part taxon-name-part-type="class">Pteropsida</tp:taxon-name-part></tp:taxon-name>. <tp:taxon-name><tp:taxon-name-part taxon-name-part-type="order">Schizaeales</tp:taxon-name-part></tp:taxon-name>.</article-title><source>Boletim da Sociedade Broteriana</source><volume>2</volume>(<issue>21</issue>): <fpage>71</fpage>–<lpage>197</lpage>.</mixed-citation></ref><ref id="B15"><mixed-citation xmlns:xlink="http://www.w3.org/1999/xlink" xlink:type="simple"><person-group><name name-style="western"><surname>Sofiyanti</surname><given-names>N</given-names></name><name name-style="western"><surname>Iriani</surname><given-names>D</given-names></name><name name-style="western"><surname>Fitmawati</surname><given-names>DI</given-names></name></person-group> (<year>2019</year>) <article-title>The first record of grass-like fern, <italic><tp:taxon-name><tp:taxon-name-part taxon-name-part-type="genus">Schizaea</tp:taxon-name-part><tp:taxon-name-part taxon-name-part-type="species">dichotoma</tp:taxon-name-part></tp:taxon-name></italic> (L.) J. Sm. (<tp:taxon-name><tp:taxon-name-part taxon-name-part-type="family">Schizaeaceae</tp:taxon-name-part></tp:taxon-name>) from Lingga Island, Indonesia: Its morphological, anatomical and palynological study.</article-title><source>Biodiversitas (Surakarta)</source><volume>20</volume>(<issue>9</issue>): <fpage>2651</fpage>–<lpage>2660</lpage>. <ext-link xlink:type="simple" ext-link-type="doi" xlink:href="10.13057/biodiv/d200930">https://doi.org/10.13057/biodiv/d200930</ext-link></mixed-citation></ref></ref-list></tp:taxon-treatment>
